# Supplementary material for: Exploring the Link between Leaky-Gut-Related Markers and Metabolic Health in a Large Dutch Adult Population
Source: Metabolites. 2021 Dec 16;11(12):877. doi: 10.3390/metabo11120877 (PMC8706458; doi:10.3390/metabo11120877)
Supplement: Supplementary file 1 [file metabolites-11-00877-s001.zip]

Archive with 1 entries (1 files):
- metabolites-1490511-supplementary.xlsx
