# Supplementary material for: Exploring the Link between Leaky-Gut-Related Markers and Metabolic Health in a Large Dutch Adult Population
Source: Metabolites. 2021 Dec 16;11(12):877. doi: 10.3390/metabo11120877 (PMC8706458; doi:10.3390/metabo11120877)
Supplement: Supplementary file 1 [file metabolites-11-00877-s001.zip › metabolites-1490511-supplementary.xlsx]

## Sheet: Sheet1
Table S1. Anonymized data set
PERSONID	BMI	WAIST	BF	ALT	GGT	GLUCOSE	HBA1C	HDL	LDL	TC	TGL	CRP	zonulin	LBP	sCD14
1	23.99	89	18	14.9	17.1	6.44	36.61	1.87	3.75	6.04	0.94	0.373213	14.8643	3618.31	2192.96
2	24.45	94.9	22	27.2	37.7	5.12	32.24	1.79	2.93	5.24	1.15	0.134804	15.6349	8700.52	1336.8
3	21.87	72.5	29	23	18.1	5.54	38.8	2.67	3.61	6.56	0.62	0.375206	17.1297	9592.27	2251.04
4	30.72	105	48	18.4	11.8	5.72	36.61	1.22	2.74	4.57	1.35	1.30023	17.2966	8109.39	1216.64
5	22.2	82.5	25	19.2	11.9	4.89	33.33	2.03	1.59	3.98	0.81	0.170325	18.3665	6040.94	1697.28
6	19.16	74.3	22	16.6	14.5	4.95	39.89	1.6	2.94	4.8	0.58	0.108742	18.5622	11733.8	1680.16
7	23.12	86.5	17	35.8	24.9	6.9	39.89	1.67	3.55	5.6	0.85	0.00122	18.615	7872.79	1692.88
8	24.08	91.5	20	20.3	17	5.27	36.61	2.46	2.74	5.54	0.75	0.019833	18.6854	8335.59	1800.88
9	29.32	111	28	18.8	18.9	5.86	37.71	2.12	4.54	6.9	0.53	0.998144	18.9593	8725.88	1396.32
10	21.05	73		30	21	5	34	2.52	1.89	4.68	0.61	0.928187	19.2609	9767.58	1328.64
11	29.86	103	28	16.4	19.3	5.24	35	1.55	4.08	6.16	1.17	0.480888	19.2986	8567.12	1457.84
12	22.31	87.2	14	24.6	23.6	4.62	35.52	2.46	3.7	6.5	0.75	0.478348	19.3445	11751.1	2104.16
13	19.57	76.3	20	19.6	20.3	5.4	36.61	2.88	3.26	6.46	0.72	0.221479	19.6571	8423.46	1988.72
14	20.32	71.5	17	20.9	18.3	5.08	35.52	2.55	2.09	5.03	0.86	0.55993	19.6616	8603.35	1076.8
15	24.84	74		209	27	4.9	33	1.78	3.05	5.28	0.99	0.551701	19.9612	8215.29	1357.6
16	24.86	95	27	26.8	38.7	5.1	34	1.75	2.68	4.84	0.91	3.96392	20.0719	9747.59	1401.28
17	30.52	111		23.2	19.1	5.2	43	0.84	0.98	2.03	0.47	129.865	20.1872	25998.3	1480.08
18	24.15	92.5	27	36.6	29.6	5.74	30.05	1.05	4.13	5.9	1.59	1.93194	20.5122	9092.27	1432.32
19	21.3	79.3	31	12.6	10.4	5.2	26.78	1.04	2.48	3.95	0.95	0.3586	20.5533	9244.94	1641.92
20	20.66	86.5	34	22.7	27.8	4.96	38.8	1.4	3.39	5.09	0.66	0.642211	20.6087	8791.85	2044.8
21	19.38	69.3	22	23	12.5	5.2	34	2.88	2.96	6.3	1.03	0.625932	20.8918	8483.7	1442.16
22	19.75	71.5	14	16.5	11.7	4.94	33.33	2.48	1.23	3.91	0.44	0.0361771	20.9039	5901.47	1069.36
23	21.3	80.5		16	9	5	34	2.43	1.88	4.58	0.61	0.245694	21.1264	7915.49	1286.88
24	31.88	109	28	29.3	33.5	5.49	37	1	4.56	6.36	1.77	0.582183	21.2943	8901.89	1310.56
25	25.01	91.5	20	34.7	164.1	5.66	36.61	1.8	4.53	6.98	1.45	0.412752	21.3665	9964.39	1306.64
26	21.83	85	28	25.6	26.3	4.9	34	1.36	4	5.59	0.5	1.31348	21.5313	8397.59	1227.84
27	21.3	86	34	20.8	9.7	5.81	37.71	2.18	5.58	8.3	1.2	0.138347	21.6064	7357.92	1325.44
28	21.97	76.3	27	27.9	23.8	5.34	32.24	1.47	3.12	4.85	0.58	0.0945294	21.6081	6985.01	1072
29	23.04	83.2	17	27.4	13.9	5.3	37	0.94	3.02	4.31	0.77	0.0778308	21.699	6074.85	868.4
30	26.03	101	27	30.1	35.6	5.4	33	1.61	3.12	5.26	1.18	0.227678	21.9326	6897.96	1394.96
31	23.67	81.8	21	16.3	20	4.5	30	1.13	2.92	4.37	0.72	0.083052	21.9485	6178.09	815.12
32	22.86	76.5	29	20.1	18.3	4.4	33	2.24	1.96	4.47	0.61	1.1812	21.9883	7962.62	1429.92
33	21.36	76.3	26	22.3	9.5	4.9	32	1.2	1.33	2.77	0.53	2.97164	22.1782	12965.2	1015.76
34	23.81	87.5	21	28	17.3	6.16	36.61	1.03	3.98	5.76	1.66	0.242425	22.2316	11247.9	1846.4
35	23.92	78	33	18.1	12.9	6.09	43.17	1.81	3.6	5.72	0.69	0.011351	22.2354	8443.21	2360.88
36	22.4	79		13	21	5.6	32	1.22	2.46	3.95	0.61	2.5313	22.2834	7471.67	1644.56
37	21.15	84.5	25	25.5	11.8	5.46	38.79	1.04	2.78	4.25	0.96	0.788559	22.3709	5869.23	1851.92
38	22.4	81.3	15	19.9	6.9	5.1	35	2.13	1.52	4.06	0.91	34.6382	22.4186	16218.1	1447.68
39	26.28	92.5	31	17.4	21.7	5.7	33	1.07	3.7	5.32	1.22	0.458253	22.4392	2666.38	920.48
40	22.62	95.5	24	20.9	9.2	5.5	31	1.49	3.14	4.98	0.78	0.00122	22.5081	9560.17	1333.6
41	23.48	88	21	65.7	81.2	5.02	33.33	1.6	4	7.36	3.9	0.294799	22.6066	5373.37	1026.08
42	19.57	70	15	22.4	22.4	4.45	34.43	2.39	2.11	4.8	0.67	0.0257686	22.6466	6886.96	1091.52
43	25.17	94.5	23	52.6	53.6	6.19	35.52	2.01	3.85	6.8	2.08	4.66993	22.7428	11846	1832.64
44	22.28	84	23	12.9	22.3	5.74	36.61	1.19	4.04	5.71	1.07	1.17126	22.8041	10396.4	1146.8
45	22.21	76.3	20	26.2	11.7	4.8	37	2.6	3.59	6.36	0.38	0.292863	22.8225	11799.8	1346.4
46	24.57	93.5	19	26.4	17	5.5	39	1.2	3.47	5.11	0.98	0.727977	22.8409	11024.3	1442.8
47	24.65	100	22	24	9	6	37	1.05	2.85	4.15	0.55	0.444818	22.93	9861.6	1346.4
48	21.04	84.3	13	27.1	14.2	4.9	35	1.69	1.78	3.82	0.78	0.0839138	22.9865	7147.48	923.6
49	24.64	97	20	23.3	22.4	5.59	31.15	1.03	3.67	5.42	1.61	1.09618	22.9934	8274.57	946.08
50	25.35	86	28	23.9	14.7	5.2	36	0.96	3.93	5.33	0.97	1.81651	23.0077	5182.95	1522.32
51	24.02	103	28	25.7	24.8	6	35	1.88	5.19	7.5	0.95	0.369129	23.1675	10036.7	1548.48
52	27.76	103	33	24	14.1	5.4	38	2.09	1.45	3.85	0.69	5.69351	23.2126	7445.06	1554.08
53	23.53	83		15	25	5	38	2.46	4.27	7.03	0.66	1.42991	23.2393	10666.1	1277.76
54	26.03	85.5	31	24.9	17	5.65	42.08	2.17	3.43	5.94	0.75	0.780396	23.3097	7981.11	2006.8
55	26.15	102	27	38.1	17.1	7	42	1.04	2.77	4.24	0.95	3.0728	23.3119	9939.12	1204.56
56	24.44	91.5	41	16.3	10.4	5.6	35.52	2.47	2.48	5.3	0.77	1.25754	23.3123	12415.5	1381.76
57	21.63	76		88.8	5.4	4.8	30	2.41	2.06	4.7	0.5	0.399539	23.3526	4761.49	1546.96
58	20.34	75.5	30	22.4	10.5	5.43	35.52	1.63	3.3	5.15	0.49	1.09997	23.4152	10371.6	1695.36
59	19.05	83	22	11	18	6.3	32	1.42	2.33	4.05	0.66	0.0146392	23.4625	1351.84	1422.8
60	24.96	84		11	25	6.9	34	1.37	2.88	5.28	2.28	0.450701	23.5066	11040.7	1267.28
61	23.55	90.5	25	19.8	26.4	6.14	38.8	1.24	1.93	3.67	1.1	1.29755	23.5082	10573.3	1348.88
62	19.6	72	30	14.8	8.6	5.71	36.61	1.07	2.56	4.1	1.04	0.87487	23.6207	4573.35	1541.84
63	24.22	74	37	13.4	16	5.56	30.05	1.21	2.82	4.4	0.82	0.0463036	23.7749	6787.6	1429.28
64	18.93	70.8		27	23	4.7	39	2.51	3.97	6.8	0.72	0.398838	23.7797	8530.91	1488.96
65	26.5	87	41	13.5	16.8	6.03	43.17	2.23	2.87	5.84	1.65	0.777332	23.7947	21411.6	1526.32
66	26.49	79.5	36	20.4	8	4.9	34	1.96	2.59	4.82	0.59	1.8831	23.8299	8145.93	1163.84
67	22.84	83.8	16	24.2	10.9	5.51	35.52	1.68	3.06	4.97	0.5	0.429118	23.8583	6567.74	1818.32
68	25.71	105		22.5	15.6	5	33	1.07	3.34	5.17	1.69	1.80237	23.8937	8284.92	1275.68
69	26.06	91.5	40	25.7	56.4	4.7	38	1.84	2.38	4.41	0.43	1.06625	23.8991	9606.73	1234
70	25.25	83.8	9.2	26.3	19.6	5.1		1.78	2.44	4.5	0.63	0.424066	23.9105	8822.56	1462.64
71	19.84	66	27	25.6	13.7	5.7	39	3.63	2.84	6.69	0.48	0.540843	23.911	5422.26	1359.36
72	19.79	80.5	40	11	13	5.3	39	1.43	3.03	4.76	0.67	0.638409	24.0812	10231	1200.88
73	28.31	99	26	27.8	30.9	5.1	33	0.99	4.26	5.87	1.38	1.3933	24.1236	10328.5	701.76
74	24.58	92	31	41.3	38.3	5.4	34	2.1	2.85	5.63	1.5	1.99219	24.1763	10163	1027.84
75	21.91	80.3	14	25	13.2	5.5	34	2.26	2.55	5.14	0.73	0.130013	24.1874	7056.88	1275.04
76	27.45	101	24	28.7	25	5.7	30	1.74	3.53	5.68	0.92	0.72683	24.1908	8095.21	1374.96
77	24.11	82.5	34	23.4	23.1	5.7	34.43	2.42	3.53	6.58	1.4	8.02724	24.2221	8476.17	1126.48
78	21.87	83.4	32	15.1	17.7	5.66	42.08	1.27	4.51	6.34	1.25	0.952114	24.2791	11290.8	1769.52
79	24.86	95.8	31	31.7	15.1	5.88	35.52	2.12	3.22	5.73	0.87	0.210724	24.3265	4150.57	1209.68
80	21.26	79	22	22.4	36.5	5.1	36.61	1.65	3.36	5.67	1.46	0.871475	24.5238	10964.7	1304.64
81	27.46	93	30	19.4	23.4	4.95	35.52	1.6	4.7	6.73	0.95	1.58793	24.5397	10784.6	1384.96
82	29.63	104	29	29.5	23.9	5.9	37	0.86	3.61	5.08	1.36	0.742229	24.5528	8787.44	1328
83	22.96	91.5	25	17.8	20.2	5.73	34.43	1.17	4.06	5.86	1.41	0.0232158	24.5926	7099.23	1146.24
84	24.45	85.5	41	24.1	19.1	5.29	33.33	1.26	2.96	4.65	0.95	3.0909	24.629	10525.4	1312.56
85	23.62	84.2	35	16.8	9.2	5	33	1.31	2.58	4.52	1.39	1.12481	24.6329	13329	1404.16
86	23.23	81.3	36	18.2	12.4	5.4	35.52	3.52	2.52	6.49	1	0.610402	24.633	8511.61	1307.92
87	24.02	92	17	18.8	22.9	4.96	33.33	2.12	2.41	4.87	0.76	0.264906	24.706	12208.8	1409.28
88	22.72	79	38	10.8	10.4	4.36	30.05	2.39	3.14	5.75	0.49	0.734021	24.7202	9404.73	1555.52
89	25.83	90.3	46	15.5	15.2	5.07	37.71	2.28	3.25	6.01	1.06	3.438	24.8484	10935.3	1736.08
90	22.65	84	35	15.2	16.3	5.17	35.52	2.78	3.17	6.26	0.68	0.883597	24.9081	8671.5	1543.12
91	24.17	89.8	42	16.5	10.4	4.62	33.33	2.1	3.18	5.62	0.75	0.726062	24.9508	7899.97	1456.08
92	26.29	89.3	34	22.2	8.4	5.6	37	1.53	4.84	6.88	1.14	0.63559	24.9508	10259	1352.72
93	22.31	75.2	33	25.2	25.8	5.11	36.61	2.7	3.3	6.34	0.76	0.0782867	25.0208	9305.22	2576.72
94	19.93	79.5	13	16.3	5.7	5.2	35	1.83	2.69	4.87	0.77	0.134391	25.1101	7990.25	1280.56
95	22.77	77.3		24	12	5.2	37	2.76	1.62	4.62	0.53	0.576117	25.19	9949.6	1570.88
96	27.44	102	27	49.7	26.2	5.7	40	2.31	1.33	3.94	0.66	1.89566	25.2732	11652.2	1194.16
97	21.45	73.5	23	24.8	8.7	5.2	32	1.3	1.82	3.45	0.74	1.16253	25.2905	2853.88	1072.16
98	25.88	91.5	24	28.1	10.6	5.3	34	1.73	2.66	4.52	0.29	0.682147	25.2982	9600.34	1496.16
99	24.48	95	27	31	15.3	5.8	33	1.61	3.31	5.45	1.18	0.00122	25.3214	8039.89	913.12
100	21.36	77	27	34.2	5.2	4.9	34	1.64	2.27	4.06	0.34	0.332923	25.3283	676	1341.2
101	23.67	89	36	19	22	5.3	38	2.11	2.84	5.31	0.8	0.650766	25.3486	9317.96	1884.56
102	24.49	88.3	39	11.5	11.8	5.08	33.33	1.17	4.22	5.93	1.21	2.7036	25.4223	8075.05	1561.36
103	22.86	70.8	34	13.7	8.1	5.24	35.52	1.47	2.62	4.49	0.9	0.444846	25.4996	3806.68	1381.6
104	25.51	91.8		19	15	5.2	34	0.94	2.58	4.07	1.22	0.410962	25.5234	8914.95	1326.4
105	24.61	86.5	35	13.8	20	4.88	32.24	1.84	2.82	4.92	0.57	0.159447	25.5268	7324.99	1868.32
106	19.79	76.3	27	14.3	19.1	5.33	36.61	2.82	3.34	6.6	0.98	0.25808	25.5309	9097.33	1694.64
107	25.25	94.3	33	32.6	20.9	5.5	33	0.99	2.96	4.55	1.34	1.2458	25.588	10239.9	1699.92
108	24.8	82	36	20.4	13.8	5.64	32.24	2.29	4.55	7.24	0.88	0.326437	25.6424	7650.13	1811.6
109	21.38	78.3	16	26.3	16	5.3	36	2.31	2.64	5.26	0.68	2.24804	25.652	9183.61	1298.8
110	29.38	99.8	26	26.4	17.3	4.9	32	2.04	4.58	7	0.85	1.22437	25.6551	7937.69	1165.84
111	26.06	94.4	21	17.9	21.3	4.67	37.71	1.1	4.84	6.57	1.39	1.7242	25.6722	5780.24	1553.28
112	25.88	88.3	43	14.7	8.9	5.15	35.52	2.6	2.62	5.58	0.81	0.191727	25.7061	9026.38	1037.12
113	22.16	81.5	16	41.2	16.8	4.8	33	0.92	2.42	3.58	0.54	0.173558	25.7226	7658.35	942.08
114	34.57	119	30	33.3	61.6	5.3	35	0.8	2.84	4.47	1.84	2.8091	25.7384	11491.3	1148.88
115	29.07	103	27	29.6	46.8	5.62	38.8	0.91	3.88	6.01	2.71	3.21904	25.746	11520.7	1235.2
116	23.77	86.8	20	22.5	28.1	5.1	32	1.18	3.08	4.79	1.17	0.315685	25.7563	8341.57	1513.2
117	21.26	81.5	25	21	19.3	5.28	36.61	1.51	4.85	7.34	2.18	0.225827	25.7974	11447.2	2108.56
118	27.17	97.5	27	28.5	22.3	5.6	31	1.79	3.7	5.79	0.67	1.39013	25.7993	10794.6	1446.88
119	28.78	97.5	28	35	14.4	5.6	35	0.76	3.86	5.3	1.51	0.267142	25.8458	11104.2	971.36
120	26.17	97	36	23.6	15.5	5.28	39.89	1.3	3.92	6.02	1.78	0.75165	25.8764	676	2127.44
121	21.45	87	14	30.5	35.8	4.8	35.52	1.34	4.49	6.54	1.57	0.590925	25.8913	7914.72	1068.16
122	25.34	92.1	39	37.7	52.2	4.98	34.43	1.33	2.78	4.68	1.27	2.6449	25.9301	676	1132.96
123	22.96	80.1	34	18.7	30.9	5.21	35.52	1.7	3.18	5.27	0.86	0.862833	25.933	12650.5	2527.68
124	24.25	89.5	20	32.1	11.8	5	30	1.53	2.95	4.92	0.97	0.105037	25.9703	7436.95	1362.96
125	21.05	78.5	11	24.9	17.9	4.7	34	2.33	3.65	6.23	0.55	0.430705	26.0055	10409.7	1318.64
126	26.88	105	30	74.7	58.8	5.74	34.43	0.98	2.04	3.52	1.11	1.99019	26.054	9875.57	1356.72
127	16.6	70.8		15	12	4.7	33	1.37	1.08	2.72	0.6	0.00122	26.0711	6344.91	1538
128	20.66	73.3	24	20.9	15.5	5.2	38.8	2.72	4.66	7.79	0.92	0.297929	26.073	8667.28	2712.56
129	22.64	80	8.6	37.5	12.3	5.3	31	2.38	2.24	4.83	0.47	0.00850515	26.0804	9816.42	1138.64
130	22.13	73.8	29	11.2	13.7	5.11	34.43	1.66	3.34	5.33	0.74	17.2864	26.0824	2870.58	1697.2
131	25.66	95	38	33.2	29.9	5.69	38.79	1.96	3.79	6.18	0.95	0.133915	26.1558	10082.2	1432.16
132	34.75	111	49	13.6	14.2	6.51	40.98	1.35	3.13	4.96	1.06	9.97975	26.1881	12878.3	1592.32
133	17.53	70.8	17	26.3	37.7	4.5	34	2.84	1.75	4.78	0.42	0.623731	26.2983	5939.33	1323.76
134	26.89	93.3		14	13	6.1	38	2.17	3.18	5.87	1.16	3.29289	26.3388	11306.2	1478.96
135	20.58	71.5	25	18.9	28.5	5	33	2.43	3.21	6	0.79	0.507374	26.3872	8762.86	950.88
136	20.36	85.8	14	30.3	14.5	4.8	35	1.69	2.85	4.88	0.76	1.00815	26.4146	10313	1725.44
137	25.83	83		15	10	4.6	34	3.19	3.65	7.03	0.43	1.02868	26.4425	3904.81	1188.32
138	27.4	109	27	28.4	17.9	4.8	37	1.56	2.32	4.38	1.11	1.22242	26.45	8144.08	1275.2
139	25.5	98.8	30	29.6	40.4	6.5	41	1.97	0.7	2.83	0.36	1.30451	26.5285	8438.87	1003.2
140	26.58	103	28	37.3	28.2	5.7	35	0.95	3.26	5.46	2.77	2.74263	26.6236	11530.5	1172.16
141	25.51	95.5	25	27.8	7.8	5.5	37	1.08	3.58	5.31	1.44	1.90781	26.6529	12711.6	1585.92
142	21.08	66		19	10	5.1	36	1.79	4.28	6.31	0.53	0.00122	26.6629	7166.17	909.12
143	22.96	86.8	20	37.1	28.4	5	38	0.83	3.11	4.75	1.8	0.595065	26.7093	9852.27	1014.64
144	28.41	105	44	20.4	15.6	5.52	33.33	2.02	4.2	6.51	0.64	2.79853	26.7415	12633.2	1775.6
145	25.06	82	40	21.1	15.5	4.9	33	1.92	2.68	4.92	0.71	3.41667	26.7652	11889.3	1500.64
146	21.61	77	30	18.2	15.4	4.7	34	1.31	2.43	4.06	0.71	0.213493	26.7983	7365.91	1174.08
147	21.21	82	19	35.8	23.2	5.68	34.43	2.25	3.5	6.31	1.25	0.403677	26.8095	5683.77	1268
148	22.65	88.3	33	14	18	5.3	39	1.4	4.73	6.64	1.13	1.20353	26.8281	2982.27	1082.72
149	21.26	79		24	18	5.3	32	2.22	2.57	5.12	0.74	0.362388	26.8819	8264	935.28
150	20.34	85.5	32	24.5	19.3	6.11	37.71	2.39	3.3	6.09	0.89	2.26162	26.8828	12752.3	1827.12
151	35.01	96.3	44	24.7	10	5.4	37	0.75	1.81	3.28	1.59	2.58244	26.8977	10891.8	1486.32
152	24.65	83.8	38	21.4	37.7	5.6	43	1.34	5.49	7.3	1.04	3.94027	26.902	8567.77	1436.24
153	22.28	83.8	19	24.9	15.2	5.8	29	1.1	2.61	4.3	1.3	0.443082	26.9025	6160.46	1080.96
154	22.79	92.8	31	18	18	5.2	34	2.18	3.05	5.56	0.74	0.38701	27.008	10679.4	1323.76
155	23.51	81.5		19	17	5.3	33	1.49	3.31	5.39	1.3	0.592573	27.0232	11820.6	1797.04
156	26.61	86.6	40	21.4	15.2	5.13	38.8	1.46	4.43	6.56	1.49	1.32798	27.0291	10454	1527.36
157	24.54	84.5	35	17.3	11.1	5.13	31	1.08	2.69	4.27	1.12	0.00122	27.0436	1518.97	1126.88
158	17.72	64	16	27	34.9	5.5	41	2.88	3.1	6.34	0.81	0.296653	27.0436	8393.61	2142.8
159	27.14	101	28	34.2	15.4	5.2	34	1.97	3.71	6.05	0.82	1.71794	27.056	11801.8	1278.64
160	25.31	89.5	24	23.3	10.1	4.4	32	0.83	2.91	4.34	1.33	1.2466	27.0816	11568.9	1528.16
161	28.09	92.8	21	50.6	21.2	5.2	32	1.6	4.18	5.98	0.44	0.217094	27.164	4974.28	1212
162	30.25	104	43	29.6	21.8	4.8	37	1.28	2.86	4.5	0.81	2.22254	27.1715	13077.7	1627.36
163	24.69	82.5	38	16.3	14.7	6.15	37.71	1.8	3.79	5.98	0.86	0.240258	27.2139	9468.97	1220.96
164	23.05	76	33	29	16.8	4.6	37	2.38	4.06	6.67	0.51	0.329112	27.3616	8081.59	1582.72
165	21.55	85	32	16.8	16.6	5.41	34.43	3.7	1.39	5.31	0.48	0.190209	27.4295	8553.07	1262.32
166	25.38	98.5	21	43.6	12.7	6.1	34	1.73	3.79	5.97	1.01	0.587613	27.4792	8349.2	879.36
167	24.86	95	25	36.5	16.2	5.06	38.8	1.94	3.18	5.35	0.51	0.471968	27.4874	8354.65	1321.6
168	25.18	97.5	41	18.1	17.6	5.55	31.15	1.37	4.25	6.38	1.68	0.613488	27.5174	6061.5	1484.48
169	29.07	97.5	29	31.4	27.3	5.9	37	1.05	3.75	5.43	1.39	3.07226	27.5263	8871.4	1158.96
170	25.11	100	27	32.5	31.7	5.4	37	0.86	4.57	5.79	0.81	2.48659	27.5821	6200.33	1638.16
171	26.85	106	27	16.9	18.1	6.25	36.61	1.51	3.5	5.5	1.08	0.767286	27.6468	12809.4	1331.04
172	25.68	92.3	24	34.5	15.9	5.1	36	0.85	2.5	4.11	1.69	0.054028	27.6736	11070.7
173	19.37	75.1	29	19.8	14.7	5.72	36.61	2.35	3.41	6.2	0.97	1.30399	27.812	12967.9	2041.2
174	24.25	106	28	31.4	16.3	5.65	35.52	0.92	2.73	4.19	1.19	0.0175724	27.8401	9077.42	1264.48
175	19.15	66	31	23.1	16.9	4.83	31.15	2.78	1.25	4.34	0.68	0.0943201	27.8534	6598.07	1179.2
176	23.5	87.5	19	22.6	10.9	5.28	36.61	1.09	3.43	5.18	1.46	0.403045	27.9634	11296.4	1639.12
177	20.2	73	34	14.9	19.8	4.95	35.52	1.4	3.11	4.86	0.78	1.67774	27.9672	9540.53	1581.12
178	34.37	103		16	45	5.1	31	1.05	1.83	3.56	1.51	2.36098	27.9848	9586.03	1262.32
179	25.88	104	28	23.6	36.2	5.52	42.08	2.14	2	4.46	0.71	1.12123	27.9903	9971.47	814.24
180	23.84	84.8	32	16.4	7.5	4.8	22	1.09	1.35	2.83	0.87	3.043	28.0311	9146.31	1634.48
181	19.66	78.5	26	26.1	21.4	5.8	37.71	1.81	4.27	6.88	1.77	0.964251	28.0623	11065.1	1575.68
182	22.53	78.5	10	33	36.2	6.05	31.15	2.29	2.53	5.15	0.74	0.882823	28.089	11989.1	1281.2
183	24.41	94.5	26	35	24	6.14	40.98	1	2.95	4.8	1.89	0.170285	28.1007	10043.4	1638.96
184	26.3	99	24	24	22.3	5.19	34.43	1.06	4.61	6.09	0.93	0.773169	28.1199	8931.8	1553.28
185	21.8	87.3	18	28.1	15.7	5.5	33	2.12	2.77	5.21	0.71	0.293581	28.1326	6999.31	909.76
186	23.29	79	32	22.1	12.2	5.3	32	2.35	4.45	7.06	0.57	0.313026	28.1781	5131	911.68
187	25.1	92.3	25	29.2	19.5	5.2	37	1.1	3.45	5.67	2.49	5.47567	28.2146	12135.9	1267.2
188	25.25	98.5	40	22.8	36.3	5.7	34	2.11	4.45	7.07	1.13	4.11066	28.2219	6193.78	1723.52
189	23.98	109	28	25.6	22.9	5.4	35	0.69	3.09	4.54	1.7	0.457829	28.2949	9833.62	1535.04
190	21.97	84.3	18	29	20.3	5.7	34	1.69	1.56	3.45	0.44	1.36042	28.3064	13095.9	1856
191	26.28	108	30	32.3	29.5	5.72	35.52	1.53	4.2	6.42	1.54	1.13205	28.3176	11069.4	2081.92
192	19.36	78.5	21	22.5	29.1	5.21	37.71	3.01	3.43	6.77	0.74	0.0827657	28.3794	8716.61	1542.24
193	25.71	92.1	40	16.7	9.4	4.48	36.61	2.13	3.76	6.1	0.47	0.53264	28.3794	12063.2	1363.12
194	24.02	87	29	32	11.4	5.9	38	1.47	4.83	6.92	1.37	2.3283	28.4197	9977.04	1473.6
195	21.15	87	30	21.5	23	4.97	35.52	2.73	1.91	4.9	0.57	0.00122	28.4313	7443.95	1503.44
196	20.02	87.5	33	16.3	21.4	6.27	39.89	1.36	4.32	6.62	2.09	0.271356	28.4575	8751.14	1568.8
197	21.72	86.8	32	15.1	11.3	4.85	35.52	2.48	4.37	7.17	0.72	2.99129	28.474	8719.04	1508.32
198	24.82	93	23	30.8	25.6	5.3	35	0.96	2.86	4.53	1.58	3.72385	28.4822	9657.21	1723.76
199	27.12	92.5	29	25.8	14.3	7.2	40	1.69	2.26	4.33	0.85	0.575411	28.513	8862.76	1225.2
200	28.96	112	34	34.3	33	5.2	37	0.9	2.38	3.83	1.22	2.61488	28.5299	16124.6	1617.2
201	17.9	69.8	5.7	24.2	14.9	4.7	28	1.84	2	4.1	0.57	0.0449218	28.5422	7850.51	847.52
202	27.44	89.5	34	16	24.6	5.72	37.71	1.3	4.73	6.92	1.98	1.30375	28.5593	11565.6	1316.56
203	25.17	91	25	36	23.5	6.2	40	1.02	3.07	4.68	1.3	0.921504	28.5999	11556.3	1470.56
204	27.46	98	32	27.6	29.1	4.9	36	1.61	4.38	6.65	1.47	4.78266	28.6103	10331.6	1459.12
205	26.59	97.5	24	27.1	15.5	5.6	38	0.97	3.17	4.61	1.05	1.53552	28.6107	13275.7	776
206	24.28	99		21	20	5.6	31	2.35	2.79	5.37	0.51	2.45257	28.6192	9368.49	1149.84
207	23.52	98	25	11.3	15.1	5.66	33.33	1.05	2.97	4.52	1.12	0.419111	28.6369	3855.86	1018.72
208	25.31	91.3	37	19.3	6.8	4.7	36	1.9	2.68	4.94	0.81	1.85267	28.6585	5180.17	1453.76
209	26.37	100	26	16	24.4	5.27	36.61	1.75	4.77	7.17	1.45	1.51538	28.6585	10191.4	1801.84
210	22.75	87.8	28	37.5	20.4	5.4	34	0.9	3.11	4.45	0.97	1.00004	28.7665	10541.1	1172.72
211	21.53	83.5	14	24.6	16.9	4.6	33	2.13	2.89	5.24	0.48	0.300658	28.781	3631.95	1232
212	24.46	82.5	28	17.7	23.2	5.68	32.24	2.14	3.04	5.74	1.24	0.110414	28.7853	9662.09	1430.16
213	23.03	83.5	38	16.1	11.1	4.98	34.43	1.57	4.22	6.41	1.38	2.36795	28.8574	12118.2	2080.4
214	26.03	88.5	32	16.4	13.3	5.51	37.71	1.96	2.2	4.47	0.68	1.83743	28.8871	8502.18	1274.56
215	25.25	95	26	28	20.2	5.1	33	1.58	3.35	5.3	0.82	0.621783	28.9158	9498.3	1160.8
216	25.21	88.5	18	28.8	30.7	5.5	36	1.56	2.49	4.55	1.1	0.324085	28.9593	8841.28	1145.52
217	21.45	76.6	25	22.2	19.8	5.21	37.71	2.29	2.12	4.67	0.57	0.130483	28.9883	7854.44	1470.16
218	23.15	79.3	37	24.2	18.9	5.19	33.33	2.16	2.38	4.78	0.54	0.19556	28.9981	8580.2	1342.16
219	20.5	68	19	15.2	18	4.84	35.52	1.3	2.27	3.83	0.57	0.0679719	29.0642	7831.25	1653.04
220	23.42	81.3		14	17	4.7	37	1.18	4.35	6.78	2.78	2.14464	29.0668	13169.7	1438.16
221	28.67	96.5		12	17	5.3	36	1.22	2.65	4.6	1.63	30.6255	29.1097	15276.9	1691.04
222	25.65	87.5	29	15.9	17.4	5.82	35.52	1.1	3.61	5.52	1.81	0.930496	29.1605	11635.1	1424.88
223	24.91	90.5	37	24	19	5.89	33.33	2.03	2.59	4.91	0.64	1.57227	29.2303	13727.4	1640.56
224	26.87	106		22	13	4.9	39	1.19	4.14	5.79	1.02	0.460576	29.2352	6593.08	1305.28
225	21.06	78	13	26.6	17.3	4.6	32	1.32	2.34	3.98	0.72	0.573195	29.24	6025.42	1503.44
226	25.35	88	45	16	18.6	5.57	37.71	1.91	2.88	5.04	0.56	0.187805	29.2649	9408.34	1679.12
227	26.37	92.8	23	41.4	39.4	5	38	0.78	3.35	5.16	2.29	8.04138	29.2786	14248.1	1474.56
228	22.03	83.4	37	25.2	28.3	5.66	38.8	2.23	3.14	6.24	1.94	0.149826	29.3136	11859.4	2339.44
229	26.5	97	39	21.5	14.5	4.8	35.52	2.13	4.88	7.64	1.39	0.143366	29.3354	7622.29	1195.52
230	24.16	88.5	37	17.9	22.6	6.1	36.61	2.78	1.95	5.08	0.77	2.63375	29.3417	10565.3	1564.88
231	24.57	104	41	35.3	20.5	6.43	44.26	1.08	4.21	6.21	2.05	0.979659	29.3458	7032.39	1690.64
232	21.1	90	25	31.1	19.1	5.64	35.52	0.97	4.62	6.29	1.55	0.141789	29.372	10886.9	1332.4
233	24	82.5	27	22.3	18.2	4.7	34	1.24	4.44	6.05	0.83	1.32334	29.3952	14916.7	2403.2
234	24.84	94.3	24	25.5	15.1	4.9	33	1.54	2.86	4.63	0.52	0.864465	29.4244	10675	1091.28
235	24.69	94.3	22	28.4	14.5	5.6	36	1.86	3.22	5.33	0.56	0.72584	29.5011	7896.4	1559.68
236	22.6	82.8	15	26.1	16.7	4.9	33	2.05	1.41	3.66	0.45	3.22725	29.5227	8016.41	1414.96
237	21.13	82		15	25	5.1	33	1.99	2.75	4.94	0.44	0.251732	29.5631	7157.18	1188.24
238	22.41	84.3		21	35	5.1	40	2.58	2.7	5.55	0.61	1.1129	29.5674	676	1583.84
239	24.88	88.5	34	35.3	23.3	5.15	40	2.22	4	6.53	0.7	0.00122	29.6157	9045.68	2280.96
240	24.38	86	41	15.7	18.3	5.86	33.33	2.09	2.83	5.27	0.77	1.31985	29.6248	9555.98	1808.88
241	26.04	89	41	17.5	14.2	5.63	38.8	3.37	4.05	7.7	0.63	0.387834	29.6433	8952.42	2282.88
242	25.36	92.5	26	21.7	9.6	5.1	34	1.02	3.45	4.97	1.11	0.528948	29.6848	5420.65	1488.4
243	20.24	75.5	31	18.4	18.7	5.92	35.52	2.24	4.05	6.56	0.6	0.0752866	29.6901	10935.3	1734.64
244	24.84	95	26	39.2	15.8	6.1	37	1.86	1.26	3.42	0.67	3.42847	29.7266	15629.4	1835.28
245	25.1	87.5	37	16.8	20.2	5.34	33.33	2.07	3.06	5.33	0.44	11.2024	29.7799	2441.8	1471.52
246	20.7	65.3		16.9	13.2	4.96	37.71	2.87	4.22	7.4	0.69	0.0412131	29.8225	3100.61	1827.36
247	25.26	99		17	23	4.9	30	1.94	2.22	4.98	1.82	4.25107	29.8251	11694.2	1297.84
248	23.71	74.5	33	15.4	14	4.78	34.43	1.3	3.8	5.53	0.95	0.775234	29.8412	12876.3	1632
249	23.51	76	29	15.2	14.9	5.08	35.52	1.52	2.63	4.61	1.03	2.79675	29.8834	13204.9	1570.4
250	25.47	90.5	25	58.4	24.9	5	33	1.03	2.94	4.81	1.86	0.536541	29.9136	9531.17	1291.28
251	21.05	82.3	37	11.4	10.6	5.27	27.87	1.21	2.64	4.24	0.86	26.7081	29.9201	21732.9	2220
252	20.99	81.8		15	15	4.9	36	1.88	3.66	5.79	0.56	16.6523	29.9516	13876.3	1445.12
253	25.47	93.5	33	21.4	21.4	5.3	37.71	1.39	4.6	6.32	0.73	1.1754	30.0016	11856.1	1821.6
254	26.83	99.3	28	32.4	18.7	5.5	34	1.75	3.26	5.4	0.86	0.565763	30.0261	676	1492.08
255	29.39	116	38	48.8	59.4	5.83	40.98	1.69	4.38	6.65	1.3	2.87409	30.0275	15824.9	1525.84
256	23.71	92.7	38	34.4	20.4	4.96	39.89	1.34	3.17	5.49	2.18	1.4912	30.1114	5119.84	1713.2
257	28.91	115	34	26	30.2	7.59	43	0.94	3.02	5.24	2.85	2.36569	30.1447	9543.8	1278.56
258	26.67	90.1	44	16	13.7	4.56	35.52	2.38	4.32	7.03	0.74	0.792094	30.1641	9086.83	1313.6
259	23.74	91	35	22.2	17	6.12	35.52	2.12	4.15	6.89	1.37	0.754629	30.1995	3865.94	1919.76
260	20.06	80.5	9.8	26.1	19.9	5.06	35.52	1.81	3.27	5.46	0.84	2.20537	30.2592	5188.4	1276.08
261	20.97	86	38	10.9	12.8	4.64	30.05	2.29	2.96	5.67	0.93	0.234791	30.3574	11771.7	1480.96
262	23.67	83		12	16	5.2	33	1.21	2.38	4.83	2.75	3.36077	30.3574	10792	1122.88
263	23.89	100	36	28.4	20.8	6.21	40.98	0.99	2.16	4.42	2.82	0.403991	30.3921	3583.81	1182.08
264	23.04	87.5	24	38.7	24.2	4.8	33	1.36	3.54	5.25	0.78	2.98052	30.3929	11148.6	1383.2
265	28.41	102	42	19.9	12.6	5.83	38.8	2.45	3.67	6.48	0.8	0.498208	30.4268	10134.6	1670.32
266	35.32	102	49	18.7	20.2	6.98	38.79	1.24	2.53	5.28	3.36	3.2014	30.4507	5958.04	1581.76
267	22.63	91.5	20	23.9	24	5.49	38.8	2.57	3.03	5.89	0.65	0.367431	30.4624	8992.38	1654.64
268	24.34	83	38	21.5	13.2	5	39	1.46	4.5	6.47	1.13	2.11192	30.4715	6779.42	1438.72
269	21.74	86.8	13	35.9	16.3	6.2	34	2.1	3.48	5.84	0.58	0.253819	30.4933	9531.69	1236.24
270	28.91	99.3	45	22.2	26.9	5.34	36.61	1.95	3.47	5.95	1.17	2.70787	30.5347	6257.06	2542.08
271	30.47	108	49	20.9	15.8	5.09	33.33	1.08	2.68	4.19	0.96	0.871731	30.5418	6383.61	1445.52
272	23.99	88	23	22.6	23.9	5.6	35	0.97	4.83	6.61	1.81	0.235592	30.5524	8970.32	919.04
273	21.78	82	21	24.4	16.8	6.8	33	1.99	2.81	5.03	0.52	1.54575	30.5716	9674.53	2319.04
274	23.39	89	35	20.9	11.9	5.4	34	2.37	3.41	6.01	0.5	0.0465312	30.5948	8984.67	1540.64
275	27.36	93.4	38	21.2	29.6	5.06	31.15	2.6	1.35	4.16	0.46	8.75035	30.6842	11826	1684.48
276	21.91	74		18	14	4.5	34	2.45	2.57	5.43	0.9	0.607584	30.7406	8721.71	1655.12
277	21.97	79	33	20.7	17.8	5.13	37.71	2.75	2.91	6.04	0.84	1.11363	30.764	9029.54	1347.92
278	21.01	73	28	15	20.9	4.77	31.15	1.49	4.32	6.19	0.84	1.47727	30.8881	9770.82	1080
279	21.97	82.3	35	26	18.6	5.1	36	2.43	2.7	5.39	0.57	0.218722	30.914	9539	1590.48
280	28.71	105	33	37.9	15.5	5.45	35.52	1.72	2.44	5.1	2.09	0.865099	31.029	10797.7	1454.24
281	29.41	105	33	26	23.3	5.45	35.52	1.58	4.59	6.61	0.97	1.45889	31.0355	11093.4	1585.52
282	26.37	99	22	40.3	18.4	5.5	33	1.18	3.6	5.3	1.16	0.995847	31.0792	7019.7	1068
283	23.77	93.8	26	33.4	17.7	4.8	32	0.94	4.06	5.72	1.59	0.417712	31.1879	9782.21	906.72
284	23.89	97	27	32.8	220.7	5.31	35.52	2.06	2.45	5.16	1.44	0.141615	31.1981	9165.63	1579.12
285	26.57	90.8	33	25.1	11.2	5.9	39	2.24	2.77	5.31	0.67	0.00964561	31.2215	7456.55	884.96
286	28.84	101	38	26.6	14.1	6.52	39.89	2.31	3.36	6.25	1.28	23.3003	31.258	10282.7	1414.64
287	27.7	109	23	26.8	14.6	5.8	37	1.79	2.8	4.95	0.81	0.736645	31.271	9764.5	1440.48
288	22.09	78	30	37.6	33.1	5.3	38	1.52	2.78	4.78	1.06	0.202966	31.3126	7667.85	1472.08
289	24.11	97.5	33	15.2	20.3	6.45	42.08	1.05	4.43	6.37	1.98	1.29205	31.3888	13581.1	1446.48
290	27.46	92.3	43	13	11.6	4.4	31	1.15	2.2	3.8	0.99	0.222537	31.3961	9509.27	1467.36
291	24.86	99.5		18	17	5.3	32	1.84	4.61	6.85	0.88	0.171669	31.4317	9058.26	1012.72
292	30.19	109	30	27.4	33.4	5.97	36.61	1.61	4.8	7.25	1.86	4.42737	31.4671	14152.1	1149.76
293	27.28	95.5	43	25.9	19	8.18	48.63	2.17	2.39	5.26	1.55	0.602538	31.4885	8002.73	1674.64
294	21.97	70.5	23	21.6	17.3	4.8	27	1.19	2.13	3.83	1.14	0.117625	31.503	8413.43	1632.72
295	23.05	76.8	37	13	14.6	5.39	34.43	2.64	3.04	5.91	0.52	1.6706	31.5363	9884.5	1489.6
296	24.62	87	23	16.9	15.8	5.87	32.24	1.7	4.3	6.5	1.1	0.0803094	31.6976	10725.1	1130.32
297	26.12	85.8	22	32.1	27.1	4.7	38	1.16	2.62	4.29	1.14	2.13162	31.7018	8347.98	1025.12
298	20.68	76	26	19.2	18.8	5.43	31.15	2.62	1.5	4.48	0.8	0.221012	31.7792	9072.48	1983.44
299	26.72	88.5	36	40.6	38.2	5.5	38	0.98	4.13	5.85	1.64	1.27692	31.7909	8427.56	763.36
300	18.73	70.5	25	18.7	11.7	4.5	32	2.47	2.91	6.66	2.85	6.8251	31.8168	17386.9	1213.84
301	20.06	75	5.1	45.2	18.2	5.3	35	2.98	3.41	6.65	0.57	0.231714	31.8805	7937.49	1520.08
302	28.08	97	38	26	113.6	4.7	36	0.93	4.8	6.64	2.03	0.760416	31.8918	9753.36	1364.24
303	27.1	96	43	21.8	18	5.13	33.33	3.35	3.38	7.27	1.2	0.640289	31.9157	11588.7	1548.4
304	27.1	88.3	40	27.7	36.5	5.3	38	2.08	3.29	5.81	0.97	3.51624	31.9441	11487.9	1206.8
305	22.32	85.3	25	37.6	27.4	5.5	34	0.88	4.41	5.94	1.45	2.31916	31.9542	10384.9	1418.4
306	23.88	79.8	37	49.2	9.3	5.2	39	2.71	2.93	5.87	0.52	0.466038	31.9676	4941.27	1362.88
307	30.11	101	42	31.2	24.5	6.08	42.08	1.32	5.11	7.33	1.99	2.88857	32.0528	676	1800.24
308	26.64	100	32	26.9	17.2	5.61	38.79	1.18	1.74	3.49	1.26	0.870578	32.127	9073.37	1145.76
309	25.06	87.3	44	31.6	11.1	5	36	1.21	3.06	4.76	1.08	4.84663	32.1304	12526.5	1607.84
310	21.6	82.5	18	24.9	17	5.5	38	1.95	3.84	6.05	0.58	0.223059	32.1736	7541.41	1630.64
311	27.13	96	22	38.8	22.1	6.72	39.89	0.9	2.68	4.76	2.63	0.762674	32.1738	10638.1	1177.92
312	25.65	92	29	25.8	23	5.8	36	0.89	3.92	5.69	1.96	6.53995	32.1749	14046.2	1718.16
313	25.24	90.8	33	22.3	13.1	4.7	35	2.22	3.18	5.75	0.77	2.65284	32.1758	5578.25	1946
314	21.47	78.3	29	19.6	16	5	35.52	2.11	1.76	4.26	0.86	3.63171	32.1886	8418.88	1323.36
315	24.69	96.5	17	30.2	40.9	5.85	38.8	0.91	2.89	4.55	1.66	0.311012	32.2163	9249.17	1109.36
316	26.3	105	44	30.9	25.1	5.55	37.71	2.51	3.38	6.21	0.71	0.210088	32.3405	9241.26	1685.68
317	30.45	110	41	24.8	14.9	6.99	45.36	1.22	4.88	6.58	1.07	2.85246	32.3618	17650.7	1576.08
318	28.65	92.5	46	21.1	16.4	5.27	38.8	2.74	2.35	5.39	0.66	3.08656	32.3708	8922.87	1481.04
319	26.88	97	27	30.9	25.1	4.5	30	1.03	3.5	5.18	1.44	5.77273	32.4096	10455.7	1348.96
320	25.71	99	29	26.9	28.3	5.1	34	1.59	3.59	5.66	1.07	1.1614	32.4623	9057.33	1227.76
321	23.74	75.5		11	13	4.5	36	1.06	3.37	4.85	0.94	4.99106	32.481	15522.2	1058.8
322	39.51	112	54	16.3	12.9	5.22	36.61	0.82	3.78	5.2	1.34	0.696556	32.4989	13235	1385.92
323	20.48	79	19	28.9	24.6	5.3	37	1.22	4.22	5.86	0.94	11.0888	32.5556	15028.3	1281.36
324	24.12	98.5	24	31.3	17	5.8	35	1.12	3.26	4.74	0.79	0.579407	32.667	14324.8	1415.76
325	22.21	75.5	35	17.9	10.5	6.8	42	1.33	3.41	5.06	0.71	2.53839	32.6794	14827.3	1778.64
326	21.91	88	21	25.8	23.5	4.9	35.52	2.35	4.19	6.9	0.81	0.984187	32.7041	11217.4	1316.08
327	23.05	81.5	33	16.5	20.2	5.6	37	1.54	2.96	5.01	1.14	1.85582	32.7663	8234.27	986.56
328	26.12	91.3	26	24.6	10.6	5.5	38	0.89	2.51	4.08	1.52	0.483011	32.788	6349.42	806.96
329	21.3	75	32	17.7	18.1	6.6	39.89	1.66	3.24	5.8	1.99	1.18148	32.7885	8877.8	1276.8
330	26.99	83	41	18.5	12.6	5.26	32.24	0.68	2.98	4.01	0.77	3.25455	32.8227	11732.2	1906
331	33.39	95.8	41	14.4	14.3	5.33	35.52	1.09	3	4.45	0.79	4.39527	32.8232	5971.37	1855.84
332	26.06	82	40	14.9	8.3	5.2	32	1.22	2.38	3.84	0.54	1.85343	32.8403	10318.6	1081.2
333	22.99	78		17	15	4.8	36	2.27	2.24	4.77	0.58	0.528614	32.8661	4148.04	1333.44
334	25.56	86.3	38	14.8	11.8	5.76	38.8	2.6	3.84	7.21	1.7	0.812034	32.8881	6170.45	1012.72
335	25.83	86.8	15	18.7	22.3	5.38	35.52	1.2	4.11	6	1.53	1.3962	32.9301	9236.24	1365.52
336	25.06	98.3		36	25	4.7	34	1.06	5.54	7.34	1.65	1.78927	33.0165	13444	1432.56
337	23.44	78	34	10.3	15.1	4.97	33.33	2.58	2.18	4.99	0.52	1.10258	33.0522	6334.71	1440.96
338	23.52	94.8	25	20.8	14.1	5.1	33	0.97	4.12	5.81	1.59	0.759249	33.1067	9297.29	975.52
339	19.2	68.8	24	25.6	12.8	5.17	36.61	2.46	2.72	5.45	0.6	0.431308	33.1201	8296.61	2016.88
340	22.64	96.3		66.6	253.6	6	39	1.88	3.72	6.17	1.27	1.45795	33.1261	8666.59	1843.28
341	27.13	90.9	40	27.5	24.6	4.76	34.43	1.04	4.04	5.66	1.29	11.4036	33.2881	17949.7	2251.52
342	24.38	94	25	25.4	25.4	5.5	39	2.53	3.24	6.05	0.62	1.19625	33.4112	10056.2	1202.56
343	21.3	70.8	22	12.6	15.7	5.2	36.61	2.88	4.05	7.23	0.67	3.83689	33.4301	6009.29	1559.84
344	26.57	98.3	43	31.4	12.8	5.81	37.71	1.35	3.72	5.58	1.14	5.71353	33.441	11221	1017.68
345	26.64	95	42	19.4	15.5	5.83	36.61	2.05	3.16	5.56	0.77	1.16003	33.4582	9413.87	1431.92
346	23.67	92.8	37	32.2	100.4	5.7	40	1.12	2.8	4.96	2.32	3.0153	33.5001	9842.23	1619.92
347	26.23	92.3	27	29.8	38.8	5.4	34	1.74	2.95	5.2	1.13	1.64079	33.6092	8774.68	1484.48
348	25.28	89.5	26	28.4	17	5.43	36.61	1.18	2.87	4.67	1.37	2.2579	33.8058	3805.07	1276.48
349	25.71	102	27	15	22.5	6.01	34.43	2.29	3.4	6.01	0.72	0.331355	33.8774	3828.47	1572.16
350	21.55	84	28	46.7	15.7	6.14	37.71	2.27	5.63	8.57	1.48	0.00243994	33.9288	11386.5	1897.36
351	24.61	84	34	18.1	9.1	5.3	37.71	1.46	3.74	5.68	1.07	0.913504	33.9574	8158.27	1856.64
352	25.88	101	24	25.8	21.9	5.5	36	1.07	4.58	6.49	1.86	2.32208	34.1014	15782.7	1373.76
353	25.35	86.8	36	24	12.7	5.3	39	1.52	4.52	6.68	1.43	10.1058	34.1118	14725.2	1772.72
354	28.73	106	41	21.3	17.8	5.61	39.89	1.31	3.54	5.73	1.95	0.515484	34.1946	11120.2	1486.16
355	24.11	95		30	19	5.5	40	2.05	2.69	5.27	1.17	0.279871	34.269	8608.58	1513.04
356	24.03	87.5	21	27.1	19.8	4.7	35	1.93	4.33	6.88	1.38		34.3822	10443.6	1683.28
357	24.45	101	26	35.8	30.6	5	35	1.03	3.66	5.46	1.72	1.87297	34.4033	9745.39	1183.68
358	28.48	107	29	134.8	142.4	5.6	37	0.99	4.3	5.93	1.42	8.97847	34.5378	15592.6	1929.6
359	22.41	82.5	34	15.1	9	5.43	36.61	1.61	2.36	4.22	0.55	0.631676	34.5665	8892.27	1780.24
360	26.45	105	26	20.7	26.2	6.01	39	0.87	2.48	3.93	1.28	0.420898	34.5985	7699.77	1180.88
361	22.6	87.5	19	20.7	14	6.3	32.24	1.28	3.96	6.16	2.04	0.151788	34.6169	9881.71	1737.28
362	19.61	79.3	29	25	27	6.04	35.52	1.09	4.2	6.69	3.11	6.68812	34.6199	11835.2	1335.2
363	28.72	104	32	28.3	28.6	5.5	37	0.84	3.35	4.79	1.34	1.60407	34.6415	13868.1	1128.4
364	29.75	90	40	14.7	46.1	5.97	34.43	2.47	3.17	6.06	0.93	0.728466	34.6724	6985.53	2105.92
365	24.98	83.5	43	18.2	12.7	5.66	23.5	2.15	2.66	5.18	0.83	0.421747	34.7054	10076.8	1204.24
366	28.72	95	21	29.1	18.4	5.7	37	0.94	3.57	5.09	1.3	2.47319	34.7059	6818.22	1480.4
367	23.71	84.8	32	31.4	17.4	5.64	37.71	1.19	4.55	6.15	0.92	0.952312	34.7409	11292	1372.8
368	22.4	92.5	16	21.4	12.2	5.1	38	2.07	3.87	6.22	0.62	0.00122	34.846	7457.31	1385.04
369	24.59	94.8		28	22	4.7	31	1.83	4	6.2	0.82	0.266446	35.1245	9738.5	1214.96
370	21.8	75.5	35	21.1	8.8	5.1	36	1.56	2.81	4.93	1.24	0.729473	35.1735	10266.1	1221.52
371	25.9	102	25	28.8	32.7	5.19	36.61	0.7	2.61	4.6	2.87	1.4016	35.1974	3503.75	1963.92
372	23.33	71.3		25	16	5.1	34	1.43	3.64	5.36	0.65	0.270263	35.2768	11826.5	1613.92
373	22.69	92	20	21.7	12.1	5.4	33.33	1.04	1.62	3.08	0.93	0.232303	35.33	6812.36	1164.72
374	25.25	101	29	17.5	24.3	6.4	37	0.91	3.12	5.15	2.49	1.11058	35.3737	8624.86	1183.52
375	19.69	73.5	22	18.1	26.8	5.52	31.15	2.28	2.14	4.73	0.68	2.95875	35.3974	676	1172.56
376	21.63	78.3	37	20.7	29.9	5.04	34.43	2.17	3.6	6.22	0.99	1.29066	35.3974	11490	1144.64
377	24.62	93.8	38	22.6	16.8	5.66	38.8	2.1	3.89	6.36	0.83	0.556621	35.418	10366.9	1955.68
378	23.57	86.3	21	62.1	16.4	5.3	33	1.03	1.74	3.1	0.74		35.4398	10510.4	1692.16
379	20.06	86	17	18.7	13.4	5	35	1.14	3.87	5.58	1.27	0.369561	35.4562	10622.6	1586
380	27.77	101	30	30.2	49.5	5.3	36	1.91	3.3	5.49	0.63	7.90209	35.5377	13060.2	1487.6
381	26.59	105	25	22.4	33.7	5.7	38.8	1.97	4.32	6.85	1.24	9.32541	35.5681	16019.6	1495.84
382	19.23	76.3	13	11.8	30.1	5.74	34.43	2.11	2.08	4.54	0.77	0.422753	35.5733	9087.04	1476.48
383	23.31	82.5		13	32	3.9	30	1.25	2.47	4.35	1.39	23.0411	35.6085	25212.9	1250.56
384	21.09	70.5	31	46.6	48.7	5.15	32.24	2.19	4.43	7.11	1.09	1.47565	35.6563	8204.9	1541.04
385	36.25	124	36	83.2	42.6	8.85	49.73	0.76	1.74	3.39	1.98	1.93763	35.8572	6074.9	1270.96
386	26.32	105	24	29.5	15.6	5	35	0.67	2.91	4.46	1.96	1.55212	35.9243	9134.58	1235.12
387	25.88	89.3	24	28.7	23.4	5.5	33	1.07	3	5.18	2.46	0.428668	35.994	10325	1240.08
388	23.99	97	30	38.6	23.7	5.9	37	0.79	4.32	6.14	2.29	3.57202	36.0232	14055.5	1490.4
389	29.68	117	31	22.4	17.6	5.3	38	0.93	3.08	4.7	1.54	2.15834	36.1328	10485.4	1279.2
390	28.33	99.5	26	47.3	28.8	5.3	39	0.78	2.24	3.57	1.23	3.48821	36.2293	12942.1	1461.44
391	26.3	100	28	28.3	11.1	5.2	33	1.73	2.73	4.77	0.69	6.55659	36.2576	12191	1610.64
392	24.09	83.5	31	25.7	12.3	4.93	36.61	1.24	3.66	5.22	0.72	0.306206	36.3179	12203.3	1589.2
393	29.39	101	25	33.7	17.4	5.9	33	0.94	4.11	5.62	1.26	1.93029	36.3312	6067.87	1758.4
394	24.36	95	25	33.6	13.2	5.4	34	1.17	3.04	5.01	1.77	1.43063	36.3619	10368.4	2194.8
395	21.26	71		24	17	5	33	2.38	2.22	5.12	1.15	7.65393	36.3722	20142	1202.4
396	22.99	94	22	42.7	30.8	5.78	38	1.68	2.4	4.43	0.77	21.8174	36.5903	13519.8	2018.96
397	24.21	86.8	20	24.6	16	4.9	34	0.97	3.42	5.12	1.63	0.413973	36.6068	8076.03	1132.24
398	22.91	78	25	16.3	13.3	5.37	35.52	1.2	3.62	5.12	0.67	0.422869	36.6888	7183.78	1474
399	24.73	87.5	21	40.6	25.3	5.87	35.52	1.2	2.96	4.75	1.3	15.5342	36.7082	6275.62	1396.48
400	25	106		22.2	22.5	5.33	38.79	1.65	4.99	7.17	1.18	2.44038	36.7851	12163.9	1422.64
401	21.8	82.8	16	34.5	28.1	5.5	38	1.08	3.46	5.06	1.16	1.05126	36.8495	10990	1462.16
402	26.12	94	24	27.2	18.5	5.5	35	1.73	3.24	5.27	0.66	0.564555	36.8524	8884.24	847.68
403	30.79	110	28	18.2	32.4	5.87	38.8	1.53	3.49	5.64	1.37	3.22835	36.9563	9369.95	1612.96
404	31.89	115	46	28	20.6	5.13	38.79	1.26	1.32	3.49	2.02	2.55696	37.0418	9842.18	1596.64
405	19.71	72	22	16.6	39.8	4.79	33.33	1.38	2.33	4.16	0.99	3.99719	37.0532	12186	1321.52
406	28.95	103	29	57.4	27.5	6	39	0.84	3.51	6.57	4.94	1.1177	37.0798	10333	1348
407	22.92	90.4	21	26	23.7	5.86	36.61	1.58	2.7	4.6	0.7	0.275792	37.1296	6096.78	1270.24
408	23.84	95	31	24.5	44.3	5.06	35.52	2.36	2.81	5.47	0.67	0.881227	37.2147	10068	1522.8
409	24.91	97.5	27	33.7	36.6	6.6	38	1.76	4.7	6.96	1.12	2.60288	37.2177	10047.4	1293.76
410	26.54	85	39	10.9	6.9	4.81	33.33	1.3	3.84	5.7	1.24	0.811432	37.2226	10239.8	1059.04
411	33.66	98	23	33.7	33.7	6.97	37.71	1.62	2.72	5.14	1.77	0.301425	37.25	11739.6	1176.8
412	27.76	83.8		16	11	4.5	37	2.18	4.03	6.43	0.49	0.689987	37.3762	9824.85	1353.6
413	28.72	96	43	27.8	15.7	5.7	34	1.02	4.2	6.29	2.38	0.346937	37.4095	12166.4	901.12
414	25.17	90.8		27	35	5.7	34	2.39	4.48	7.45	1.28	2.63292	37.6229	11376.6	1522.48
415	29.73	97.5	43	53.3	96.7	5.4	33	2	3.86	6.72	1.91	4.43251	37.8416	676	937.52
416	25.11	102	29	33.2	36	5.35	34.43	1.51	2.93	5.15	1.57	0.4682	38.0335	8737.36	1002.56
417	28.41	104	24	50.7	27.7	7.08	39.89	0.83	2.69	4.38	1.9	5.83906	38.0669	13069.1	1619.44
418	33.2	90.5	50	26.1	37.4	5.81	37.71	1.27	2.64	4.3	0.86	18.8778	38.0902	18751.4	2040.16
419	27.46	101	26	28.3	31.2	5.55	36.61	2.01	3.49	6.04	1.2	0.353484	38.1704	8553.45	1267.36
420	22.66	78.8	30	21.6	5.6	5.4	35	1.69	3.73	6.18	1.68	0.637969	38.2725	9810.71	1500.32
421	19.47	75.8	22	23.1	5.4	5.3	34	2.34	2.13	4.97	1.1	0.591632	38.3062	13880.7	1002.8
422	26.23	104	28	47.7	71.3	5.8	36	1.6	4.55	7.02	1.94	0.69335	38.3597	10086.1	1655.2
423	28.37	105	45	21.6	58	5.64	33.33	1.06	2.79	4.72	1.93	9.65831	38.4248	20231.3	1485.28
424	23.39	78.8	34	25	16.7	5.3	36	1.53	5.67	7.6	0.88	1.49744	38.4448	9348.87	1300.96
425	25.4	97	24	33.7	25.7	6.47	37.71	0.94	3.66	5.57	2.16	2.18301	38.553	11051	1138.56
426	29.24	110	33	29.8	13	5.7	39	0.97	2.6	4.12	1.22	1.69945	38.6138	9983.18	1130.48
427	24.74	85.5		11	14	6	39	2.26	3.78	6.29	0.56	0.390697	38.6598	676	1194.4
428	21.05	88.5	22	60.1	37.6	5.2	37	1.6	6	8.34	1.65	2.18363	38.7139	10518.7	1360.32
429	23.84	83	34	23.2	13.8	5.07	31.15	0.91	3.77	6.26	3.51	1.82635	38.8351	13390.6	1773.2
430	33.21	115	37	35.6	44.9	5.4	33	1.58	5.16	7.45	1.57	5.24479	38.8654	14632.8	1444.56
431	29.05	103	27	19.6	31.1	5.41	38.79	1.72	4.56	6.97	1.53	1.18511	39.0529	10828.2	1939.52
432	22.96	79.5	31	23.7	207.5	5.85	35.52	1.49	1.8	4.04	1.66	1.64588	39.1512	13702.1	1305.04
433	32.15	106	27	34.4	32.9	4.9	39	0.77	3.89	5.29	1.39	13.7497	39.1703	22087.9	1704.88
434	25.65	92.3	26	31.2	24.1	5.4	37	1.08	5.41	8.02	3.41	2.00817	39.1758	5059.26	1300.32
435	26.09	84.5	19	46	42.8	5.6	34	0.95	4.92	6.26	0.86	0.201006	39.223	9641.56	1874.64
436	35.42	115		60	53	6	43	0.98	2.69	4.82	2.55	0.408299	39.2592	9797.11	1228.32
437	22.27	83	34	20.3	14.1	5.51	35.52	2.63	3.26	6.13	0.53	59.5193	39.369	9224.73	1800.88
438	30.8	106	39	30.6	26.2	5.3	32	0.87	3.29	4.74	1.28	5.07328	39.4552	10119.3	1360
439	26.02	99.3	28	94.7	60.5	5.2	27	1.5	4.24	6.36	1.37	1.49778	39.5392	11109.5	1707.12
440	23.53	86.5	27	31.1	16.4	5.8	36	1.13	3.26	4.95	1.24	1.61142	39.5813	10822.3	1001.6
441	22.4	83.5	19	22.8	11.3	5.1	34	0.96	3.45	5.04	1.41	2.40558	39.5828	9277	1618.48
442	27.47	99	23	20.2	23	6.57	32.24	1.65	2.45	4.47	0.83	0.460234	39.6895	25468.2	1814.4
443	22.15	90.8	22	29.8	30.2	6.49	37.71	1.96	3.29	5.53	0.62	1.41261	39.7186	5829.72	1571.6
444	24.81	99.3	29	27.9	21.8	5.2	34	1.06	4.4	5.95	1.09	0.745057	39.7475	14377.1	1439.36
445	31.1	108	28	56.2	19.8	4.9	39	1.62	1.77	3.62	0.51	6.85322	39.8916	9941.47	1328
446	28.08	104	29	37.3	36	5.4	43	1.05	1.7	4.12	3.05	0.586372	39.9372	8961.56	774.16
447	22.65	82.5	28	34.1	12.4	6.26	34.43	2.41	4.03	7.02	1.29	2.43872	40.0959	9979.95	1788.4
448	22.53	92	21	25.3	33.2	5	36	0.96	4.19	6.14	2.19	1.54299	40.1906	5459.54	1276.16
449	29.41	110	37	29.9	17.8	5.95	35.52	1.38	3.82	6.4	2.66	2.74454	40.5246	12517.2	1326.16
450	21.22	83	33	14.9	11.8	5.9	35.52	1.43	3.75	5.71	1.17	0.00122	40.7386	7381.12	1322.56
451	21.97	91.5	29	50.9	74	4.8	37	1.39	4.24	6.06	0.96	14.8406	40.7531	13982.3	1368.88
452	23.36	87.3	20	29.2	12.4	5.6	36	1.13	4.35	6.03	1.23	0.730557	40.7972	11905.7	1567.6
453	40.48	107	51	19.9	19	5.4	32	1.06	2.99	4.69	1.42	10.9989	41.0063	7585.95	1660.24
454	24.38	97.8	28	32.3	32.2	5.3	35	1.74	2.28	4.39	0.83	1.12564	41.2694	9163.69	1578.24
455	22.05	91.8	25	39.1	6.2	4.3	36	1.03	3.54	4.96	0.86	1.63607	41.3934	5159.88	1087.36
456	26.59	100	28	39	25.5	5.6	32	1.82	4.25	6.6	1.17	1.78358	41.5296	9411.86	1434.64
457	24.44	97.5	41	23.5	10.1	5.6	34	1.39	3.09	5.06	1.28	1.07703	41.8387	7907.33	1302.24
458	24.57	102	25	22.8	20.3	6.34	33.33	1.39	4.65	6.83	1.75	0.615319	42.5075	9456.5	1724.32
459	25.95	93.8	23	19	8.9	5.5	35	0.84	3.74	5.1	1.16	4.60639	42.9061	6179.56	1328.32
460	26.26	103	24	42.3	158.8	6.1	32	1.6	3.57	5.69	1.16	1.03124	42.9952	11267.8	1261.04
461	24.97	98.3	29	28.1	22	6.15	38.79	1.62	4.33	6.64	1.53	0.656613	43.0129	10469.1	1516.08
462	36.41	109	45	20.6	15.8	5.36	37.71	1.11	3.9	6.14	2.52	1.20315	43.0237	11827	1047.2
463	26.85	103	29	42.1	21.9	5.53	34.43	1.52	4.65	6.98	1.8	1.18232	43.1089	11083.6	1441.92
464	19.57	70	27	22.4	13.6	5.1	35	1.86	4.35	6.56	0.77		43.1708	10081.2	1481.2
465	24.84	88	39	24.2	18.8	5.61	37.71	2.18	5.56	8.32	1.29	2.20291	43.5133	10805.9	1670.96
466	26.57	106	35	34.2	29.3	5.1	34	1.66	3.85	5.84	0.74	1.55774	43.5619	9406.89	1152.56
467	26.3	82	38	23.3	18.9	4.78	31.15	2.07	2.29	4.86	1.12	3.47147	43.6888	9087.19	1167.6
468	24.49	93.3	25	33.3	65.7	6	39	1.02	2.62	4.14	1.12	2.05883	43.7779	5516.94	1184.16
469	30.86	106	20	36.5	50.7	5.3	40	0.9	2.16	4.45	3.1	3.56398	43.7937	10663.8	1372.4
470	21.8	80	32	9.2	15.3	4.91	33.33	1.11	2.14	3.66	0.92	2.00708	44.1172	11735	1308.64
471	20.8	79.5		31	31	4.6	33	2.45	3.79	7	1.7	1.05121	44.1729	11166.1	1415.36
472	21.19	87.5	33	58.8	25.5	5.71	34.43	1.29	4.3	6.49	2	1.36132	44.3655	12222.3	2120.24
473	23.29	82.5	19	35.1	67.3	6.24	35.52	2.4	3.16	5.9	0.76	2.34434	44.4782	8920.46	1459.6
474	28.68	110	30	45.2	41.1	5.8	39	0.81	4.98	7.73	4.32	3.16146	44.717	12611	1088.4
475	25.71	86.3	45	20.4	18.2	5	36	2.45	4.34	7.33	1.21	2.59706	44.7593	10452.5	1070.72
476	25.77	99.3	31	41.9	16.7	5.2	35	2.41	4.41	7.35	1.17	0.823707	45.7221	7017.9	1454.8
477	29.7	108	29	33.2	20.2	7	44	0.87	3.62	5.46	2.15	5.60104	45.751	13689.3	1584.48
478	21.55	95.3	29	30.7	74.1	5.68	38.8	1.1	3.06	5.33	2.59	2.82192	45.8297	15562.3	1203.68
479	27.76	97	22	49	19.3	5.2	33	0.97	3.23	4.58	0.85	6.18794	45.9804	10904.2	1183.52
480	25.18	93.3	28	21.8	11.9	5.7	35	1.95	2.42	4.83	1.02	0.727714	47.6176	7892	945.76
481	24.58	87	22	27.3	23.9	5.36	31.15	1.76	3.25	5.42	0.92	3.95616	47.7402	7195.97	1085.68
482	24.49	90	43	18	18.4	5.1	34.43	2.49	4.01	6.79	0.65	8.11628	48.7478	13648	1572.08
483	26.35	96	43	26	17.8	5	35	0.89	2.15	5.16	4.71	4.88864	49.0729	13894.7	1385.84
484	22.99	93.5	20	25.8	27.3	4.5	34	0.96	3.98	5.31	0.82	14.1038	50.2458	17365.8	1807.28
485	35.38	96	51	18.2	19.9	4.57	33.33	1.2	4.08	6.35	2.37	9.63966	51.258	25197.6	1463.44
486	26.57	104	32	32.6	31.3	4.9	37	1.51	4.25	6.25	1.09		51.3355	5270.78	1628.08
487	19.44	81.5	21	25.5	14.1	5.3	35.52	2.6	2.58	5.35	0.38	0.968112	51.6179	8966.81	1822.64
488	24.68	81.8	41	27.2	14.5	4.8	34	1.08	3.98	5.57	1.14	15.4036	52.0742	10761.2	1453.76
489	22.23	73.8	33	20.9	6.5	6.1	36	1.04	3.38	5.59	2.6	5.46599	53.9011	16828.1	996.96
490	21.39	87.5	36	29.2	17.7	5.4	35	1.54	3.35	5.48	1.31	5.39616	54.6915	10874.2	2048.72
491	28.7	98.8	33	45.8	45.3	5.3	39	1.04	3.98	5.61	1.32	4.15721	54.7559	6838.25	1368.96
492	25.71	90.3	33	28	17.3	5.5	39	1.54	4.44	6.75	1.72	2.89576	57.8584	6034.11	1240.32
493	26.31	112	25	56.5	45.3	5.5	43	0.95	3.24	5.55	3.03	3.55471	61.404	12653.4	1749.44
494	23.42	88.5	37	18.7	11.8	5.29	38.8	2.34	3.02	5.73	0.82	0.242425	70.2979	8503.21	1610.96
495	26.28	94.5	26	18.7	22.5	6	35.52	1	2.37	4.09	1.6	2.52491	72.5891	13175.8	1581.76
496	26.9	94	36	19.7	12.6	5.31	36.61	1.27	4.09	6.14	1.74	0.849124	72.9531	12423.1	1823.76
497	20.99	83.5		19	21	4.8	31	1.78	3.54	5.58	0.58	0.123506	104.294	7572.81	1630
498	23.3	88.8	21	32	22.3	5.2	37	2.04	3.9	6.25	0.7	4.83048	157.341	14486.9	1590.8
499	24.54	79.5	31	23.9	19.5	5.55	32.24	2.36	2.91	5.85	1.28	1.81688	227.871	9340.8	1964.8
500	23.51	84.5	34	20.9	12.7	4.85	34.43	1.11	2.17	3.76	1.07	0.338851		11911.8	1395.04
